# Supplementary material for: Stroboscopic training effects on athletic performance and cognitive function across populations, purposes, and skill types: a systematic review and meta-analysis of randomized controlled trials
Source: Front Sports Act Living. 2025 Dec 11;7:1705693. doi: 10.3389/fspor.2025.1705693 (PMC12738379; doi:10.3389/fspor.2025.1705693)
Supplement: Supplementary file 2 [file Table2.xlsx]

## Sheet: 认知能力
study	age	Amount of intervention	Context	Population	Exercise situation	Technical type	Index types	measure	n1	mean1	sd1	n2	mean2	sd2
Argilés et al. 2025	32.05	60min	Training	Healthy individuals	Non-athlete	Precision skills	visual ability	Multiple Object Tracking	10	71	11.88	10	61	11.88
Ellison et al. 2020	21.08	8min	Training	Healthy individuals	athletes	General skills	perception ability	EHC Immediately post (s)	31	-9.01	1.25	31	-8.97	1.16
							perception ability	EHC 10 min post (s)	31	-8.51	0.94	31	-8.58	0.95
Fortes et al. 2023	25.2±4.7	480min	Training	Healthy individuals	athletes	General skills	perception ability	Anticipation Accuracy (%)*	14	75	8	14	65	10
							Reaction ability	Anticipation Response Time (ms)*	14	-650	120	14	-700	130
							perception ability	Anticipation Pupil Diameter (mm)*	14	-0.85	0.15	14	-0.9	0.18
							visual ability	Anticipation Fixations Number (n.s⁻¹)	14	-1.59	0.36	14	-1.68	0.32
							visual ability	Anticipation Fixations Duration (ms)	14	-435.42	74.86	14	-427.28	86.09
							visual ability	Decision-making Fixations Duration (ms)	14	-392.64	84.51	14	-407.07	83.33
							visual ability	MOT Threshold Speed (cm.s⁻¹)	14	2.05	0.34	14	1.96	0.34
							visual ability	MOT Score (a.u.)	14	73.71	7.16	14	71.35	7.72
							perception ability	Decision-making Score (a.u.)*	14	150	20	14	145	25
							Reaction ability	Decision-making Response Time (ms)*	14	-550	100	14	-580	110
							perception ability	Decision-making Pupil Diameter (mm)*	14	-0.82	0.12	14	-0.85	0.15
							visual ability	Decision-making Fixations Number (n.s⁻¹)	14	2.59	0.58	14	2.57	0.57
Li et al. 2024	21.7±1.3	120min	Training	Healthy individuals	athletes	Precision skills	perception ability	Duration judgment error (s)	10	-0.49	0.03	10	-0.64	0.05
Argilés et al. 2025	32.05	60min	Training	Healthy individuals	Non-athlete	Precision skills	visual ability	Dynamic visual acuity 45 ° / s, 100 % contrast	10	0.08	0.01	10	0.08	0.01
							visual ability	Dynamic visual acuity 26.5 ° / s, 100 % contrast.	10	0.1	0.01	10	0.1	0.01
							visual ability	Dynamic visual acuity 45 ° / s, 10 % contrast	10	0.05	0.01	10	0.05	0.01
							visual ability	Dynamic visual acuity 26.5 ° / s, 10 % contrast.	10	0.07	0.01	10	0.08	0.01
Zwierko et al. 2024c	23.6±4.4	40min	Training	Healthy individuals	athletes	General skills	Reaction ability	RA without ball - Pre-fatigue (s)	22	-49.9	4.2	22	-50.7	4
							Reaction ability	RA without ball - Post-fatigue (s)	22	-52.1	4.5	22	-52.5	5.3
							Reaction ability	RA with ball - Pre-fatigue (s)	22	-59	2.9	22	-61	3.9
							Reaction ability	RA with ball - Post-fatigue (s)	22	-61.1	3.1	22	-62.8	5.1
Zwierko et al. 2023	16.5 ± 0.6	270min	Training	Healthy individuals	athletes	General skills	Reaction ability	Reactive agility (s)	25	-17.62	0.98	25	-18.39	1.14
							Reaction ability	Complex reaction speed	25	-674.4	61.58	25	-697.2	77.81
							Reaction ability	Simple reaction time (ms)	25	-263.2	35.98	25	-272.56	43.59
							perception ability	Sensory sensitivity	25	46.6	5.22	25	46.68	5.51
							visual ability	Saccade dynamics	25	99.26	9.09	25	98.2	9.37
Zwierko et al. 2024b	16.5 ± 0.6	540min	Training	Healthy individuals	athletes	General skills	Reaction ability	RA (Reactive agility)	25	-17.5	0.25	25	-18.5	0.25
							Reaction ability	REAC-INDEX	25	-3.1	0.3	25	-3.7	0.3
Choi et al. 2024	24.10 ± 3.84	720min	Rehabilitation	Chronic Ankle Instability(CAI)	athletes	General skills	perception ability	JPS-Inversion error	20	-0.75	0.32	20	-1.22	0.3
							perception ability	JPS-Eversion error	20	-0.28	0.14	20	-0.67	0.19
							perception ability	JPS-Dorsiflexion error	20	-0.48	0.16	20	-0.85	0.16
							perception ability	JPS-Plantar flexion error	20	-0.54	0.13	20	-0.79	0.16

## Sheet: 运动表现
study	age	Amount of intervention	Context	Population	Exercise situation	Technical type	index types	measure	n1	mean1	sd1	n2	mean2	sd2
Choi et al. 2024	24.10 ± 3.84	720min	Rehabilitation	Chronic Ankle Instability(CAI)	athletes	General skills	functional testing	Single-limb hopping test (s)*	20	-3.78	0.32	20	-4.55	0.39
							functional testing	Figure-of-eight hop test (s)*	20	-9.21	0.69	20	-10.81	1.09
							functional testing	Side-hop test (s)*	20	-6.95	0.91	20	-8.04	1.05
							functional testing	Single-limb hurdle test (s)*	20	-3.29	0.21	20	-3.76	0.39
							functional testing	Square hop test (s)*	20	-11.63	0.93	20	-12.79	1.6
							functional testing	Single hop test (m)	20	1.5	0.21	20	1.36	0.22
							motor function perception	Giving-way episodes	20	-0.25	0.44	20	-0.65	0.67
							motor function perception	FAAM-Sport	20	94.5	3.94	20	91.25	4.55
							motor function perception	FAAM-ADL	20	96.5	4.01	20	95.5	4.84
							functional testing	COP-v (mm/s)*	20	-12.27	0.67	20	-13.17	0.72
							motor function perception	IdFAI	20	-9.05	2.86	20	-11.35	2.28
Kim et al. 2021	27.17	360min	Rehabilitation	Chronic Ankle Instability(CAI)	Non-athlete	General skills	motor function perception	DFROM	24	8.704	2.927	24	10.016	2.637
							functional testing	SEBT-ant	24	88.029	3.979	24	85.668	3.481
							functional testing	SEBT-pm	24	92.475	4.965	24	92.228	3.57
							functional testing	SEBT-PL	24	90.288	2.958	24	90.708	4.46
							motor function perception	FAAM-ADL	24	85.63	5.578	24	86.8	8.021
							motor function perception	FAAM-Sport	24	87.08	7.506	24	86	6.124
							motor function perception	CAIT	24	23.541	2.843	24	20.84	4.696
Lee et al. 2021	21.5	240min	Rehabilitation	Chronic Ankle Instability(CAI)	Non-athlete	General skills	functional testing	DPSI-EO	14	-0.46	0.12	14	-0.5	0.13
							functional testing	Area-EO	14	-5.9	1.98	14	-7.1	3.86
							functional testing	DPSI-SV	14	-0.46	0.09	14	-0.6	0.09
							functional testing	Area-SV	14	-11.97	4.3	14	-16.63	6.22
							functional testing	Area-EC	14	-14.19	6.3	14	-18.29	8.6
							motor function perception	FAAM-ADL	14	93.8	5.2	14	93.9	5.4
							motor function perception	FAAM-Sport	14	88.4	5.6	14	85.9	8.9
Lee et al. 2024	21.5	240min	Rehabilitation	Chronic Ankle Instability(CAI)	Non-athlete	General skills	motor function perception	FAAM-ADL	25	94.6	5	25	94	4.8
							motor function perception	FAAM-Sport	25	87.1	7.8	25	86	9.7
							motor function perception	Ankle Instability Instrument	25	2.9	1.9	25	2.5	1.1
Li et al. 2024	21.7±1.3	120min	Training	Healthy individuals	athletes	Precision skills	special sports	Speed control error (s)	10	-0.25	0.06	10	-0.39	0.1
							special sports	Curling scoring (points)	10	11.8	2.39	10	11	3.33
Zwierko et al. 2024a	16.5 ± 0.6	810min	Training	Healthy individuals	athletes	General skills	special sports	Explosive leg strength	25	39.39	11.51	25	37.02	7.44
							special sports	Volleyball-specific blocking reaction speed	25	-32.84	1.48	25	-33.5	2.83
Zwierko et al. 2024b	16.5 ± 0.6	540min	Training	Healthy individuals	athletes	General skills	special sports	CODS (Change-of-direction speed)	25	-14.5	0.25	25	-14.75	0.25
Palmer et al. 2022	11.2 ± 1.3	80 min	Training	Healthy individuals	athletes	General skills	special sports	Dribble time	18	-20.08	2.5	18	-20.85	2.6
							special sports	Ball touches	18	-35	4	18	-37	4

## Sheet: Sheet1
Table X. 发表偏倚评估结果
分析方法	统计量	数值	95% CI	p值	解释
Egger检验
原始数据 (n=35)	斜率	-6.113	[-7.328, -4.898]	<0.001	显著负向偏倚
排除极端值 (n=34)	斜率	6.043	[2.788, 9.298]	<0.01	显著正向偏倚
Trim-and-Fill
原始效应量	SMD	0.498	[0.381, 0.616]	<0.001	-
调整后效应量	SMD	0.591	[0.481, 0.700]	<0.001	0.185
估计缺失研究	数量	6	-	-	小样本正效应
